# Supplementary material for: A Comprehensive Review of Natural Compounds for Wound Healing: Targeting Bioactivity Perspective
Source: Int J Mol Sci. 2022 Aug 24;23(17):9573. doi: 10.3390/ijms23179573 (PMC9455684; doi:10.3390/ijms23179573)
Supplement: Supplementary file 1 [file ijms-23-09573-s001.zip]

Archive with 1 entries (1 files):
- ijms-1878116-supplementary.xlsx
