# Supplementary material for: A Comprehensive Review of Natural Compounds for Wound Healing: Targeting Bioactivity Perspective
Source: Int J Mol Sci. 2022 Aug 24;23(17):9573. doi: 10.3390/ijms23179573 (PMC9455684; doi:10.3390/ijms23179573)
Supplement: Supplementary file 1 [file ijms-23-09573-s001.zip › ijms-1878116-supplementary.xlsx]

## Sheet: Sheet1
No.	Author	Year	Title	Journal	Link	Products	Bioactivity	Animal/Plant
1	Abu-Al-Basal	2010	Healing potential of Rosmarinus officinalis L. on full-thickness excision cutaneous wounds in alloxan-induced-diabetic BALB/c mice	Journal of Ethnopharmacology, 131(2), 443–450.	https://doi.org/10.1016/j.jep.2010.07.007	essentialoil	antispasmodic, anti-rheumatic, anti-aging, antioxidant	Plant
2	Afshar	2015	Evaluation of cutaneous wound healing activity of Malva sylvestris aqueous extract in BALB/c mice	Iranian Journal of Basic Medical Sciences	DOI:10.22038/IJBMS.2015.4542	tannins, malvyn, malvydyn	antioxidants, anti‐inflammatory	Plant
3	Akrawi	2020	Development and optimization of naringenin-loaded chitosan-coated nanoemulsion for topical therapy in wound healing	Pharmaceutics	https://doi.org/10.3390/pharmaceutics12090893	Naringenin, Chitosan		Animal, Plant
4	Alemzadeh	2018	Effectiveness of a Crocus sativus Extract on Burn Wounds in Rats	Planta Medica	https://doi.org/10.1055/a-0631-3620	Saffron	anti-oxidant, anti-inflammatory, antitumor, antidepressant	Plant
5	Almasian	2020	Polyurethane/carboxymethylcellulose nanofibers containing Malva sylvestris extract for healing diabetic wounds: Preparation, characterization, in vitro and in vivo studies	Materials Science and Engineering C	https://doi.org/10.1016/j.msec.2020.111039	anthocyanin, malvidin, flavones, flavonols, malvin, malvaline, niacin, acid folic	anti-inflammatory	Plant
6	Ambiga	2007	EVALUATION OF WOUND HEALING ACTIVITY OF FLAVONOIDS FROM IPOMOEA CARNEA Jacq	Ancient Science of Life	https://pubmed.ncbi.nlm.nih.gov/22557241/	saponins, Kaempferol, polysaccharide Ipomose	anti-inflammatory, antispasmodic, anti-allergic	Plant
7	Apaza Ticona	2021	Anti-inflammatory, pro-proliferative and antimicrobial potential of the compounds isolated from Daemonorops draco (Willd.) Blume	Journal of Ethnopharmacology	https://doi.org/10.1016/j.jep.2020.113668	Bexarotene, Taspine	antimicrobial, antioxidant, anti-inflammatory	Plant
8	Atrott	2009	Methylglyoxal in manuka honey - correlation with antibacterial properties	Czech Journal of Food Sciences	https://doi.org/10.17221/911-cjfs	Manuka honey (metylglyoxal)	antibacterial	Plant
9	Badiu	2008	Physico-chemical characterisation of lipids from Mytilus galloprovincialis (L.) and Rapana venosa and their healing properties on skin burns	Lipids	https://doi.org/10.1007/s11745-008-3205-2	lipids, vitamin D, Vitamin E	antioxidant	Animal
10	Badiu	2010	Amino acids from Mytilus galloprovincialis (L.) and Rapana venosa molluscs accelerate skin wounds healing via enhancement of dermal and epidermal neoformation	Protein Journal	https://doi.org/10.1007/s10930-009-9225-9	amino acids	anti-inflammatory	Animal
11	Başer	2002	Composition and Antimicrobial Activity of the Essential Oil of Achillea multifida	Planta Medica	https://doi.org/10.1055/s-2002-34923	essential oil	antimicrobial	Plant
12	Benedek	2008	Yarrow (Achillea millefolium L. s.l.): Pharmaceutical quality of commercial samples	Pharmazie	https://doi.org/10.1691/ph.2008.7646	essential oil, proazulenes, sesquiterpene lactones, dicaffeoylquinic acids, flavonoids	antimicrobial, antiphlogistic, antispasmodic, choleretic	Plant
13	Beserra	2020	From inflammation to cutaneous repair: Topical application of lupeol improves skin wound healing in rats by modulating the cytokine levels, NF-κB, Ki-67, growth factor expression, and distribution of collagen fibers	International Journal of Molecular Sciences	https://doi.org/10.3390/ijms21144952	Lupeol	anti-inflammatory, antioxidant, antidiabetic	Plant
14	Bonte	1994	Influence of asiatic acid, madecassic acid, and asiaticoside on human collagen I synthesis	Planta Medica	https://doi.org/10.1055/s-2006-959434	Asiatic acid, madecassic acid, asiaticoside	collagen synthesis	Plant
15	Carvalho	2018	Natural membranes of Hevea brasiliensis latex as delivery system for Casearia sylvestris leaf components	Revista Brasileira de Farmacognosia	https://doi.org/10.1016/j.bjp.2017.10.007	ethanolic	anti-inflammatory	Plant
16	Chen	2013	Effect of topical application of chlorogenic acid on excision wound healing in rats	Planta Medica	https://doi.org/10.1055/s-0032-1328364	chlorogenic acid	antibacterial, antiphlogistic, cholagogic activities	Plant
17	Chen	2021	Therapeutic potential of luteolin on impaired wound healing in streptozotocin-induced rats	Biomedicines	https://doi.org/10.3390/biomedicines9070761	Luteolin	anti-inflammatory, anti-oxidative, anti-carcinogenic, anti-allergenic, vasoprotective	Plant
18	Cho	2009	Dietary aloe vera supplementation improves facial wrinkles and elasticity and it increases the type i procollagen gene expression in human skin in vivo.	Annals of Dermatology	https://doi.org/10.5021/ad.2009.21.1.6	Aloe Vera	anti-inflammatory, healing, moisturizing, antibacterial, antifungal and antiviral properties	Plant
19	De Campos	2015	Healing activity of Casearia sylvestris Sw. in second-degree scald burns in rodents	BMC Research Notes	https://doi.org/10.1186/s13104-015-1251-4	hexanoic acid, caproic acid	antibacterial, anti-inflammatory, analgesic, antiseptic	Plant
20	Deng	2018	The effect of earthworm extract on promoting skin wound healing	Bioscience Reports	https://doi.org/10.1042/BSR20171366	earthworm extract	synthesis of collagen, fibroblast proliferation	Animal
21	Di	2020	Lily steroidal glycoalkaloid promotes early inflammatory resolution in wounded human fibroblasts	Journal of Ethnopharmacology	https://doi.org/10.1016/j.jep.2020.112766	steroidal glycoalkaloid	anti-inflammatory	Plant
22	Diao	2008	Bletilla striata Polysaccharide Stimulates Inducible Nitric Oxide Synthase and Proinflammatory Cytokine Expression in Macrophages	Journal of Bioscience and Bioengineering	https://doi.org/10.1263/jbb.105.85	Bletilla striata polysaccharide (BSP)	vascular endothelial cell (EC) proliferation, anti-inflammation	Plant
23	Dinda	2015	PI3K-Mediated proliferation of fibroblasts by calendula officinalis tincture: Implication in wound healing	Phytotherapy Research	https://doi.org/10.1002/ptr.5293	C. officinalis tincture (CDOT)	antibacterial, antifungal, antiviral, antiinflammatory, anticancer	Plant
24	Dinda	2016	The Water Fraction of Calendula officinalis Hydroethanol Extract Stimulates In Vitro and In Vivo Proliferation of Dermal Fibroblasts in Wound Healing	Phytotherapy Research	https://doi.org/10.1002/ptr.5678	polysaccharide β-glucans, C. officinalis hydroethanol extract (CEE), water fraction of hydroethanol extract, WCEE)	antibacterial, antioxidant, antiinflammmatory	Plant
25	Dorjsembe	2017	Achillea asiatica extract and its active compounds induce cutaneous wound healing	Journal of Ethnopharmacology	https://doi.org/10.1016/j.jep.2017.06.006	A. asiatica extract (AAE), chlorogenic acid, schaftoside, quercetin-3-O-arabinosyl(1→6)glucoside, apigenin-7-O-glucoside, luteolin, apigenin	anti-inflammatory, collagene synthesis	Plant
26	Dube	2010	Effective use of reducing agents and nanoparticle encapsulation in stabilizing catechins in alkaline solution	Food Chemistry	https://doi.org/10.1016/j.foodchem.2010.03.027	Catechins	Antioxidant, Anti-inflammatory, Vasodilatory, Neuroprotective, Chemopreventive	Plant
27	Elshamy	2020	Topical wound healing activity of myricetin isolated from tecomaria capensis v. aurea	Molecules	https://doi.org/10.3390/molecules25214870	Myricetin	Anti-inflammatory, Antidiabetic, Antioxidant, Anti-hypertensive, Anti-allergic, Analgesic, Immunomodulatory	Plant
28	Erdogan Orhan	2019	Assessment of anticholinesterase and antioxidant properties of the extracts and (+)-catechin obtained from Arceuthobium oxycedri (D.C.) M. Bieb (dwarf mistletoe)	South African Journal of Botany	https://doi.org/10.1016/j.sajb.2018.09.023	Catechin	Antioxidant	Plant
29	Farahpour	2020	Accelerated healing by topical administration of Salvia officinalis essential oil on Pseudomonas aeruginosa and Staphylococcus aureus infected wound model	Biomedicine and Pharmacotherapy	https://doi.org/10.1016/j.biopha.2020.110120	essential oil (cis-thujone, camphor, trans-thujone, 1,8-cineole)	Anti-inflammatory, antibacterial, collagen synthesis	Plant
30	Fetse	2014	Wound Healing Activity of Total Alkaloidal Extract of the Root Bark of Alstonia boonei (Apocynacea)	British Journal of Pharmaceutical Research	https://doi.org/10.9734/bjpr/2014/13952	alkaloids (echitamine, echitamidine, voacangine, akuammidine)	anti-inflammatory, antimicrobial, antipyretic, anti-diabetic, anti-rheumatic	Plant
31	Fronza	2009	Determination of the wound healing effect of Calendula extracts using the scratch assay with 3T3 fibroblasts	Journal of Ethnopharmacology	https://doi.org/10.1016/j.jep.2009.09.014	hexane, ethanolic	proliferation, migration of fibroblasts	Plant
32	Frydman	2009	Manuka honey microneedles for enhanced wound healing and the prevention and/or treatment of Methicillin-resistant Staphylococcus aureus (MRSA) surgical site infection	Scientific Reports	https://doi.org/10.1038/s41598-020-70186-9	Manuka Honey	Antimicrobial, Immuno-stimulant	Animal, Plant
33	Fu	2020	Quercetin Promotes Diabetic Wound Healing via Switching Macrophages From M1 to M2 Polarization	Journal of Surgical Research	https://doi.org/10.1016/j.jss.2019.09.011	Quercetin	anticancer, anti-oxidation, anti-fibrosis, and anti-inflammation, fibroblast proliferation	Plant
34	Gadekar	2012	Study of formulation, characterisation and wound healing potential of transdermal patches of Curcumin	Asian Journal of Pharmaceutical and Clinical Research		Cucumin	Antioxidant	Plant
35	Gao	2020	Chitosan composite hydrogels cross-linked by multifunctional diazo resin as antibacterial dressings for improved wound healing	Journal of Biomedical Materials Research - Part A	https://doi.org/10.1002/jbm.a.36952	Chitosan	Antibacterial	Animal
36	García-Salinas	2020	Electrospun anti-inflammatory patch loaded with essential oils for wound healing.	International Journal of Pharmaceutics	https://doi.org/10.1016/j.ijpharm.2020.119067	Carvacrol, Cinnamaldehyde, Thymol, b-caryphyllene, Squalene, Tyrosol, Curcumin	Antomicrobial, Antioxidant, Antifungal, Anti-inflamatory, Antimicrobial, Antiseptic,	Plant
37	Genc	2019	Active compounds isolated from Plantago subulata L. via wound healing and antiinflammatory activity guided studies.	Journal of Ethnopharmacology	https://doi.org/10.1016/j.jep.2019.112030	Acteoside, Isoacteoside	Anti-inflammatory, Antitumoral, Antifungal, Antibacterial, Analgesic, Antispasmodic, Antiviral, Cytotoxic, Hepatoprotective	Plant
38	Ghaisas	2014	Evaluation of wound healing activity of ferulic acid in diabetic rats	International Wound Journal	https://doi.org/10.1111/j.1742-481X.2012.01119.x	Ferulic acid	Antioxidant, Anticancer, Antidiabetic, Radioprotective, Neuroprotective, Anti-inflammatory	Plant
39	Ghanadian	2022	The Effect of Plantago major Hydroalcoholic Extract on the Healing of Diabetic Foot and Pressure Ulcers: A Randomized Open-Label Controlled Clinical Trial	International Journal of Lower Extremity Wounds	https://doi.org/10.1177/15347346211070723	P. major extract (polyphenolic)	antioxidant, anti-inflammatory	Plant
40	Gourishetti	2020	Sesamol-loaded plga nanosuspension for accelerating wound healing in diabetic foot ulcer in rats	International Journal of Nanomedicine	https://doi.org/10.2147/IJN.S268941	Sesamol	anti-oxidant, angiogenesis, anti-clastogenic	Plant
41	Güzel	2019	Biomedicine & Pharmacotherapy Wound healing properties , antimicrobial and antioxidant activities of Salvia kronenburgii Rech . f . and Salvia euphratica Montbret , Aucher & Rech . f . var . euphratica on excision and incision wound models in diabetic rat	Biomedicine & Pharmacotherapy	https://doi.org/10.1016/j.biopha.2019.01.038	quercetin, apigenin, luteolin, gallic, rosmarinic, chlorogenic, caffeic acids, rosmarinic acid, horminone	antimicrobial, antioxidant	Plant
42	Han	2017	Metformin accelerates wound healing in type 2 diabetic db/db mice	Molecular Medicine Reports	https://doi.org/10.3892/mmr.2017.7707	Metformin	Antihyperglycaemic	Plant
43	Hanafi	2018	Licorice cream promotes full-thickness wound healing in Guinea pigs	Marmara Pharmaceutical Journal	https://doi.org/10.12991/jrp.2018.81	Gallic acid, Quercetin	Antifungal, Antiviral, Antitumoral, Anti-bacterial, Antioxidant, Antiulcer	Plant
44	Hou	2016	Burn wound healing properties of asiaticoside and madecassoside	Experimental and Therapeutic Medicine	https://doi.org/10.3892/etm.2016.3459	asiaticoside, madecassoside	antioxidants, collagen synthesis	Plant
45	Hsiao	2012	A study of the wound healing mechanism of a traditional chinese medicine, Angelica sinensis, using a proteomic approac	Evidence-Based Complementary and Alternative Medicine	https://doi.org/10.1155/2012/467531	Ferulic acid	ROS scavenger, Antioxidant, Antiinflammatory, Anticancer	Plant
46	Hu	2011	Debriding effect of bromelain on firearm wounds in pigs	Journal of Trauma - Injury, Infection and Critical Care	https://doi.org/10.1097/TA.0b013e3182028929	Bromelain	Debridement	Plant
47	Kandhare	2016	Wound healing potential of naringin ointment formulation via regulating the expression of inflammatory, apoptotic and growth mediators in experimental rats	Pharmaceutical Biology	https://doi.org/10.3109/13880209.2015.1038755	naringin	anti-oxidant, anti-inflammatory, anti-mutagenic, cholesterol lowering, anticancer	Plant
48	Kang	2017	4-Hydroxybenzaldehyde accelerates acute wound healing through activation of focal adhesion signalling in keratinocytes	Scientific Reports	https://doi.org/10.1038/s41598-017-14368-y	4-Hydroxybenzaldehyde	angiogenesis-promoting	Plant
49	Kant	2020	Quercetin accelerated cutaneous wound healing in rats by modulation of different cytokines and growth factors	Growth Factors	https://doi.org/10.1080/08977194.2020.1822830	Quercetin	Antioxidant, Anti-inflammatory, Angiogenic, Antibacterial, Immunomodulatory	Plant
50	Kant	2017	Dose regulated cutaneous wound healing potential of quercetin in male rats	Wound Medicine	https://doi.org/10.1016/j.wndm.2017.10.004	Quercetin	Antiradical, Anti-inflammatory, Antithrombotic, Anticancerous, Antiprotozoal	Plant
51	Karakaş	2012	The evaluation of topical administration of Bellis perennis fraction on circular excision wound healing in Wistar albino rats.	Pharmaceutical Biology	https://doi.org/10.3109/13880209.2012.656200	triterpenoid saponins, essential oils, flavonoids	Antibacterial, antioxidant, antifungal, antihyperlipidemic	Plant
52	Karatas	2019	Gallic acid liposome and powder gels improved wound healing in wistar rats	Annals of Medical Research	https://doi.org/10.5455/annalsmedres.2019.05.301	Gallic acid	anti-inflammatory	Plant
53	Karimzadeh	2017	Topical application of Salvia officinalis hydroethanolic leaf extract improves wound healing process	Indian Journal of Experimental Biology		S. officinalis leaf extract	antibacterial, antidiarrheal, anti-inflammatory, antinociceptive, antioxidant, antiproliferative,	Plant
54	Kharat	2021	Chitosan/PEO nanofibers containing Calendula officinalis extract: Preparation, characterization, in vitro and in vivo evaluation for wound healing applications	International Journal of Pharmaceutics	https://doi.org/10.1016/j.ijpharm.2021.121132	Chitosan, Triterpenoids, Steroids, Terpenoids, Carotenes, Fatty acids, Essential oils, Carbohydrates, Quinones, Minerals, Tocopherols, Saponins	Hemostatic, Antibacterial, Antifungal, Antiviral, Anti-inflammatory, Antioxidant	Animal, Plant
55	Khorasani	2008	The effect of saffron (crocus sativus) extract for healing of second-degree burn wounds in rats	Keio Journal of Medicine	https://doi.org/10.2302/kjm.57.190	Saffron	anti-inflammatory, antioxidant, anti-tumor, anti-depressant	Plant
56	Kumar	2008	Spermatheca gland extract of snail (Telescopium telescopium) has wound healing potential: An experimental study in rabbits	International Journal of Lower Extremity Wounds	https://doi.org/10.1177/1534734608326916	lectin	antimicrobial, anti-inflammatory	Animal
57	Labib	2019	Appraisal on the wound healing potential of Melaleuca alternifolia and Rosmarinus officinalis L. Essential oil-loaded chitosan topical preparations	PLoS ONE	https://doi.org/10.1371/journal.pone.0219561	essential oil-loaded chitosan	anti-inflammatory, antioxidant	Animal, Plant
58	Li	2018	Hesperidin, a plant flavonoid accelerated the cutaneous wound healing in streptozotocin-induced diabetic rats: Role of TGF-B/SMADS and ANG-1/TIE-2 signaling pathways	EXCLI Journal	https://doi.org/10.17179/excli2018-1036	Hesperidin	anti-inflammatory, antioxidant, antifungal, anti-diabetic, antihyperlipidemic	Plant
59	Li	2021	Pinocembrin ameliorates skin fibrosis via inhibiting tgf‐β1 signaling pathway	Biomolecules	https://doi.org/10.3390/biom11081240	Pinocembrin	anti-ﬁbrotic, anti-apoptosis, anti-inﬂammatory, anti-oxidation	Plant
60	Liu	2020	Isoliquiritin promote angiogenesis by recruiting macrophages to improve the healing of zebrafish wounds	Fish and Shellfish Immunology	https://doi.org/10.1016/j.fsi.2020.02.071	Isoliquiritin	pro-angiogenic	Plant
61	Lodhi	2013	Wound healing effect of flavonoid rich fraction and luteolin isolated from Martynia annua Linn. on streptozotocin induced diabetic rats	Asian Pacific Journal of Tropical Medicine	https://doi.org/10.1016/S1995-7645(13)60053-X	luteolin	anti-oxidant, anti-inflammatory	Plant
62	Luo	2010	A physiologically active polysaccharide hydrogel promotes wound healing	Journal of Biomedical Materials Research - Part A	https://doi.org/10.1002/jbm.a.32711	polysaccharide hydrogel	anti-inflammation, proliferation	Plant
63	Luo	2016	Astragaloside IV enhances diabetic wound healing involving upregulation of alternatively activated macrophages	International Immunopharmacology	https://doi.org/10.1016/j.intimp.2016.03.020	Astragaloside IV	anti-inflammatory, antioxidative, immune-stimulating	Plant
64	Ma	2021	Effects of Apigenin Treatment on Random Skin Flap Survival in Rats	Frontiers in Pharmacology	https://doi.org/10.3389/fphar.2021.625733	Apigenin	Antioxidants, Antiinflammatory	Plant
65	Majtan	2011	Methylglyoxal - A potential risk factor of manuka honey in healing of diabetic ulcers.	Evidence-Based Complementary and Alternative Medicine	https://doi.org/10.1093/ecam/neq013	Methylglyoxal	Antimicrobial, Immuno-stimulant	Animal
66	Manconi	2018	Preparation of gellan-cholesterol nanohydrogels embedding baicalin and evaluation of their wound healing activity	European Journal of Pharmaceutics and Biopharmaceutics	https://doi.org/10.1016/j.ejpb.2018.02.015	baicalin	anti-inflammatory, antioxidant	Plant
67	Mandawgade	2003	Wound healing potential of some active principles of Lawsonia alba Lam. leaves	In Indian Journal of Pharmaceutical Sciences		naphthaquinone, lawsone	antifungal, antibacteria	Plant
68	Marquele-Oliveira	2019	Development, characterization and pre-clinical trials of an innovative wound healing dressing based on propolis (EPP-AF®)-containing self-microemulsifying formulation incorporated in biocellulose membranes.	International Journal of Biological Macromolecules	https://doi.org/10.1016/j.ijbiomac.2019.05.135	propolis	antimicrobial	Animal
69	Mazzotta	2021	Pinocembrin and its linolenoyl ester derivative induce wound healing activity in HaCaT cell line potentially involving a GPR120/FFA4 mediated pathway	Bioorganic Chemistry	https://doi.org/10.1016/j.bioorg.2021.104657	Pinocembrin and its linolenoyl ester	Anti-inflammatory	Plant
70	Mellin	1992	Acidic fibroblast growth factor accelerates dermal wound healing in diabetic mice	Journal of Investigative Dermatology	https://doi.org/10.1111/1523-1747.ep12607026	Fibroblast Growth Factor	Pro-angiogenesis, inducing granulation tissue formation	Animal
71	Mi	2022	Quercetin promotes cutaneous wound healing in mice through Wnt/β-catenin signaling pathway	Journal of Ethnopharmacology	https://doi.org/10.1016/j.jep.2022.115066	Quercetin	Anti-inflammatory, Anti-infection, Angiogenesis, Immune regulation, Antioxidant properties	Plant
72	Mittraphab	2022	Anti-Phototoxicity Effect of Phenolic Compounds from Acetone Extract of Entada phaseoloides Leaves via Activation of COX-2 and iNOS in Human Epidermal Keratinocytes	Molecules		protocatechuic acid, 4-hydroxybenzoic acid, luteolin-7-O-β-D-glucoside, cirsimaritin, dihydrokaempferol,and apigenin	anti-photoaging	Plant
73	Mo	2014	Wound healing activities of standardized pomegranate rind extract and its major antioxidant ellagic acid in rat dermal wounds	Journal of Natural Medicines	https://doi.org/10.1007/s11418-013-0813-9	ellagic acid	antioxidant	Plant
74	Mochizuki	2016	The effect of B vitamin supplementation on wound healing in type 2 diabetic mice	Journal of Clinical Biochemistry and Nutrition	https://doi.org/10.3164/jcbn.14-122	Vitamin B	antioxidant	Animal
75	Mohammed	2016	Vitamin C promotes wound healing through novel pleiotropic mechanisms	International Wound Journal	https://doi.org/10.1111/iwj.12484	ascorbic acid	collagen synthesis, antioxidant, anti-inflammatory	Plant
76	Mohanty	2012	Sustained Wound Healing Activity of Curcumin Loaded Oleic Acid Based Polymeric Bandage in a Rat Model	Molecular Pharmaceutics	https://doi.org/10.1021/mp300075u	Curcumin, Oleic Acid	Antioxidant	Plant
77	Moura-Letts	2006	In vivo wound-healing activity of oleanolic acid derived from the acid hydrolysis of Anredera diffusa	Journal of Natural Products	https://doi.org/10.1021/np0601152	Oleanolic Acid	cicatrizant (promoting healing)	Plant
78	Nair	2016	Cyclic β-(1→3) (1→6) glucan/carrageenan hydrogels for wound healing applications	RSC Advances	https://doi.org/10.1039/c6ra23386d	cyclic b-(1/3) (1/6)glucan/carrageenan hydrogels	antibacterial	Plant
79	Nascimento	2018	Chemical Composition and Antifungal In Vitro and In Silico, Antioxidant, and Anticholinesterase Activities of Extracts and Constituents of Ouratea fieldingiana (DC.) Baill	Evidence-Based Complementary and Alternative Medicine	https://doi.org/10.1155/2018/1748487	amentoflavone,kaempferol 3-O-rutinoside	antifungal, antioxidant, anticholinesterase	Plant
80	Nasiri	2015	Antioxidant, and Anticholinesterase Activities of Extracts and	Avicenna Journal of Phytomedicine	https://pubmed.ncbi.nlm.nih.gov/26909337/	M. sylvestris cream (polyphenols, vitamin C, vitamin E, β-carotene, anthocyanidines, naphthoquinones, flavonoids)	anti-inflammatory, anticancer, antibacterial, antioxidant	Plant
81	Nguyen	2017	Anti-inflammatory and wound healing activities of calophyllolide isolated from Calophyllum inophyllum Linn	PLoS ONE	https://doi.org/10.1371/journal.pone.0185674	Calophyllolide	Anti-inflammatory, Anti-coagulant, Anti-cancer	Plant
82	Nicolaus	2017	In vitro studies to evaluate the wound healing properties of Calendula officinalis extracts	Journal of Ethnopharmacology	https://doi.org/10.1016/j.jep.2016.12.006	C. officinalis extract	anti-inflammation, collagen syntheisis	Plant
83	Nikita	2015	Wound-healing activity of an oligomer of alkannin/shikonin, isolated from root bark of Onosma echioides	Natural Product Research	https://doi.org/10.1080/14786419.2014.986126	oligomer of alkannin/shikonin	antibacterial, antimicrobial, anti-inflammatory, antioxidant	Plant
84	Novianty	2015	Effect of Allicin for Re-epithelialization During Healing in Oral Ulcer Model.	The Indonesian Journal of Dental Research	https://doi.org/10.22146/theindjdentres.9990	Allicin	Anti‐inflammatory, Anti‐thrombotic, Anti-microbial, Anti‐atherosclerotic, Anti‐cancer, Serum lipid lowering activity, Immunomodulatory agent, Antioxidan	Plant
85	Oloumi	2007	Healing potential of liquorice root extract on dermal wounds in rats	Journal of Vetinary Research		Liquorice root extract	anti-inflammatory, antiallergic, antiarthritic, antiviral, antihepatotoxic	Plant
86	Ozdemir	2016	Effect of asiaticoside, collagenase, and alpha-chymotrypsin on wound healing in rabbits	Wounds		Asiaticoside, Alpha-Chymotrypsin	collagen synthesis, anti-inﬂammatory	Plant
87	Parente	2012	Wound healing and anti-inflammatory effect in animal models of calendula officinalis L. growing in Brazil	Evidence-Based Complementary and Alternative Medicine	https://doi.org/10.1155/2012/375671	Dichloromethane, and hexanic fractions	Anti-inflammatory	Plant
88	Park	2014	Wound healing potential of antibacterial microneedles loaded with green tea extracts	Materials Science and Engineering	https://doi.org/10.1016/j.msec.2014.06.021	Hyaluronic acid, Polyphenols	Antibacterial, Anti-carcinogenic, Anti-viral, Antiallergic, Anti-inflammatory	Plant
89	Phan	2001	Protective effects of curcumin against oxidative damage on skin cells in vitro: its implication for wound healing	Journal of Trauma	https://doi.org/10.1097/00005373-200111000-00017	Curcumin	Antioxidant	Plant
90	Pirbalouti	2010	Wound healing activity of Malva sylvestris and Punica granatum in alloxan-induced diabetic rats	Acta Poloniae Pharmaceutica - Drug Research		diethyl ether extract ( from M. sylvestris and P. granatum flowers)	antimicrobial, anti-inflammatory	Plant
91	Primarizky	2017	Ellagic Acid Activity in Healing Process of Incision Wound on Male Albino Rats (Rattus norvegicus)	KnE Life Sciences	https://doi.org/10.18502/kls.v3i6.1131	Ellagic Acid	collagen syntheis, antiinflammatory, antioxidant, antibacterial	Plant
92	Rajkumar	2006	Platelet-derived growth factor-β receptor activation is essential for fibroblast and pericyte recruitment during cutaneous wound healing	American Journal of Pathology		Platplatelet-derived growth factor	Pro-Angiogenesis	Animal
93	Ram	2016	Bilirubin modulated cytokines, growth factors and angiogenesis to improve cutaneous wound healing process in diabetic rats	International Immunopharmacology	https://doi.org/10.1016/j.intimp.2015.11.037	Bilirubin	antioxidant, anti-inflammation, collagen synthesys	Animal
94	Rashed	2003	Simple evaluation of the wound healing activity of a crude extract of Portulaca oleracea L. (growing in Jordan) in Mus musculus JVI-1	Journal of Ethnopharmacology	https://doi.org/10.1016/S0378-8741(03)00194-6	crude extract of P. oleracea L.	collagen synthesis	Plant
95	Ren	2019	Acceleration of wound healing activity with syringic acid in streptozotocin induced diabetic rats	Life Sciences	https://doi.org/10.1016/j.lfs.2019.116728	syringic acid	anti-inflammatory, anti-oxidant, collagen synthesys	Plant
96	Scrima	2020	Evaluation of wound healing activity of salvia haenkei hydroalcoholic aerial part extract on in vitro and in vivo experimental models	Clinical, Cosmetic and Investigational Dermatology	https://doi.org/10.2147/CCID.S224418	hydroalcoholic extract of Salvia haenkei (rosmarinic acid)	anti-oxidant, antiviral, antibacterial, anti-inflammatory, anti-allergic	Plant
97	Sh Ahmed	2019	Pharmacological properties of Centella asiatica hydrogel in accelerating wound healing in rabbits	BMC Complementary and Alternative Medicine	https://doi.org/10.1186/s12906-019-2625-2	asiaticoside	antioxidant, collagen synthesis	Plant
98	Shafeie	2015	Comparison of different concentrations of calendula officinalis gel on cutaneous wound healing	Biomedical and Pharmacology Journal	https://doi.org/10.13005/bpj/850	calendula officinalis gel	antiinflammatory, anti-bacterial, antiseptic	Plant
99	Shukla	2009	Depletion of reduced glutathione, ascorbic acid, vitamin E and antioxidant defence enzymes in a healing cutaneous wound	Free Radical Research	https://doi.org/10.3109/10715769709097788	Ascorbic Acid, Vitamin E	anti-oxidant	Plant
100	Singh	2005	Wound healing activity of the leaf extracts and deoxyelephantopin isolated from Elephantopus scaber Linn	Indian Journal of Pharmacology	https://doi.org/10.4103/0253-7613.16570	deoxyelephantopin	antiinflammatory, collagen synthesis, antibacterial, antifungal, antioxidant	Plant
101	Siriwattanasatorn	2020	In Vitro Wound Healing Activities of Three Most Commonly Used Thai Medicinal Plants and Their Three Markers	Evidence-Based Complementary and Alternative Medicine	https://doi.org/10.1155/2020/6795383	Alpha-mangostin, glycyrrhizin, thymoquinone	anti-inflammation, antioxidant	Plant
102	Sklenářová	2021	Effect of the natural flavonoids myricetin and dihydromyricetin on the wound healing process in vitro	Journal of Applied Biomedicine	https://doi.org/10.32725/jab.2021.017	Myricetin, Dihydromyricetin	Anti-inflammatory, Anti-glycation	Plant
103	Somboonwong	2012	Wound healing activities of different extracts of Centella asiatica in incision and burn wound models: an experimental animal study	BMC Complementary and Alternative Medicine	https://doi.org/10.1186/1472-6882-12-103	Beta-sitosterol, asiatic acid, asiaticoside, madecassoside	Anti-inflammatory, Pro-angiogenic, inducing collagen synthesis, anti-oxidant	Plant
104	Song	2020	Cryptotanshinone enhances wound healing in type 2 diabetes with modulatory effects on inflammation, angiogenesis and extracellular matrix remodelling	Pharmaceutical Biology	https://doi.org/10.1080/13880209.2020.1803369	Cryptotanshinone	Anti-inflammatory, Pro-angiogenic, inducing collagen synthesis	Plant
105	Su	2017	Wound-healing promoting effect of total tannins from Entada phaseoloides (L.) Merr. in rats	Burns	https://doi.org/10.1016/j.burns.2016.10.010	Tannin	Antibacterial	Plant
106	Sui	2020	A wheat germ-derived peptide YDWPGGRN facilitates skin wound-healing processes	Biochemical and Biophysical Research Communications	https://doi.org/10.1016/j.bbrc.2020.01.162	Peptide	Anti-inﬂammatory, pro-angiogenic, induce collagen production	Plant
107	Süntar	2013	Exploration of the wound healing potential of Helichrysum graveolens (Bieb.) Sweet: Isolation of apigenin as an active component.	Journal of Ethnopharmacology	https://doi.org/10.1016/j.jep.2013.06.006	Apigenin	anti-inﬂammatory, antioxidant, anti-hyaluronidase, anti-collagenase	Plant
108	Süntar	2012	Comparative evaluation of traditional prescriptions from Cichorium intybus L. for wound healing: Stepwise isolation of an active component by in vivo bioassay and its mode of activity	Journal of Ethnopharmacology	https://doi.org/10.1016/j.jep.2012.06.036	Beta-sitosterol	anti-inﬂammatory, antioxidant, anti-hyaluronidase, anti-collagenase	Plant
109	Tadić	2017	The estimation of the traditionally used yarrow ( Achillea millefolium L. Asteraceae) oil extracts with anti-inflamatory potential in topical application	Journal of Ethnopharmacology	https://doi.org/10.1016/j.jep.2017.02.002	Apigenin, Luteolin, Chlorogenic acid, Caﬀeic acid	anti-inflammatory	Plant
110	Tai	2011	Evaluation of antioxidant activity of vanillin by using multiple antioxidant assays	Biochimica et Biophysica Acta - General Subjects	https://doi.org/10.1016/j.bbagen.2010.11.004	Vanillin	antioxidant	Plant
111	Tang	2007	Emodin, an anthraquinone derivative from Rheum officinale Baill, enhances cutaneous wound healing in rats	European Journal of Pharmacology	https://doi.org/10.1016/j.ejphar.2007.02.033	Emodin	Inducing growth factor	Plant
112	Thaloor	1999	Systemic administration of the NF-κB inhibitor curcumin stimulates muscle regeneration after traumatic injury	American Journal of Physiology - Cell Physiology	https://doi.org/10.1152/ajpcell.1999.277.2.c320	Curcumin	Transcription factor inhibition	Plant
113	Tsoutsos	2009	The efficacy of Helix aspersa Müller extract in the healing of partial thickness burns: A novel treatment for open burn management protocols	Journal of Dermatological Treatment	https://doi.org/10.1080/09546630802582037	Snail extracts		Animal
114	Ulagesan	2018	Functional characterisation of bioactive peptide derived from terrestrial snail Cryptozona bistrialis and its wound-healing property in normal and diabetic-induced Wistar albino rats	International Wound Journal	https://doi.org/10.1111/iwj.12872	Peptide	Antimicrobial, Cytotoxic, Anti-tumour, Anti-inflammatory, Anti-leukaemic, Antineoplastic, Antiviral	Animal
115	Umasankar	2012	Effect of topical treatment of rosmarinus officinalis essential oil on wound healing in streptozotocin induced diabetic rats	Nature Environment and Pollution Technology		Oil	Antirheumatic, Anti-aging	Plant
116	Vidya	2012	Wound healing phytoconstituents from seed kernel of Entada pursaetha DC. and their molecular docking studies with glycogen synthase kinase 3-β.,	Medicinal Chemistry Research	https://doi.org/10.1007/s00044-011-9860-5	Entadamide, Phaseoloidin, Entagenic acid	Antibacterial, Angiosperms	Plant
117	Wahedi	2016	Juglone ameliorates skin wound healing by promoting skin cell migration through Rac1/Cdc42/PAK pathway	Wound Repair and Regeneration	DOI: 10.1111/wrr.12452	Juglone	Anticancer, Antiproliferative, Antimicrobial, Anti-aging, Anti-inflammatory,	Plant
118	Wang	2018	Hesperidin enhances angiogenesis via modulating expression of growth and inflammatory factor in diabetic foot ulcer in rats	European Journal of Inflammation	https://doi.org/10.1177/2058739218775255	Hesperidin	Angiogenesis	Plant
119	Wang	2015	Cytotoxic, anti-inflammatory and hemostatic spirostane-steroidal saponins from the ethanol extract of the roots of Bletilla striata	Fitoterapia	DOI: 10.1016/j.fitote.2014.11.005	Saponin	Anti-inflammatory, Hemostatic	Plant
120	Wang	2019	Preparation of Antimicrobial Hyaluronic Acid/Quaternized Chitosan Hydrogels for the Promotion of Seawater-Immersion Wound Healing	Frontiers in Bioengineering and Biotechnology	https://doi.org/10.3389/fbioe.2019.00360	Hyaluronic Acid, Chitosan	anti-inﬂammatory, antibacterial	Animal, Plant
121	Yang	2016	Gallic Acid Promotes Wound Healing in Normal and Hyperglucidic Conditions	Molecules	DOI: 10.3390/molecules21070899	Gallic acid	Antioxidant, Anti-inflammatory, Analgesic, Neuroprotective, Anticancer, Anti-diabetic	Plant
122	Yang	2020	Antimicrobial and anti-inflammatory potential of Angelica dahurica and Rheum officinale extract accelerates wound healing in Staphylococcus aureus-infected wounds	Scientific Reports	https://doi.org/10.1038/s41598-020-62581-z	Aloe-emodin, Chrysophanol, Emodin, Physcion, Rhein	Antimicrobial, Anti-inflammatory	Plant
123	Yao	2006	Acceleration of wound healing in traumatic ulcers by absorbable collagen sponge containing recombinant basic fibroblast growth factor	Biomedical Materials	https://doi.org/10.1088/1748-6041/1/1/005	Fibroblast growth factor		Animal
124	Yeh	2017	The effects of artocarpin on wound healing: In vitro and in vivo studies	Scientific Reports	https://doi.org/10.1038/s41598-017-15876-7	Artocarpin	Anti-cancer, Anti‑inflammatory, Anti-oxidative, Anti-microbial	Plant
125	Yen	2022	Improved Wound Healing by Naringin Associated with MMP and the VEGF Pathway	Molecules	https://doi.org/10.3390/molecules27051695	Naringin	Pro-angiogeneric	Plant
126	Yu	2015	Panax notoginseng saponins promote wound repair of anterior cruciate ligament through phosphorylation of PI3K, AKT and ERK	International Journal of Clinical and Experimental Pathology	PMID: 25755732	Panax notoginseng saponins	Anti-cancer, Anti‑inflammatory,	Plant
127	Yu	2013	Suppression of LPS-induced inflammatory activities by Rosmarinus officinalis L	Food Chemistry	DOI: 10.1016/j.foodchem.2012.08.085	Carnosis acid, camosol, 4'-methoxytectochrysin	Anti-oxidant, Anti-HIV, Anti‑inflammatory	Plant
128	Zangeneh	2019	Therapeutic effects of Glycyrrhiza glabra aqueous extract ointment on cutaneous wound healing in Sprague Dawley male rats	Comparative Clinical Pathology	https://doi.org/10.1007/s00580-019-03007-9	Snail extracts		Animal
129	Zeka	2018	New Hydrogels Enriched with Antioxidants from Saffron Crocus Can Find Applications in Wound Treatment and/or Beautification	Skin Pharmacology and Physiology	https://doi.org/10.1159/000486135	Kaempferol	Anti-oxidant	Plant
130	Zeng	2014	Arnebin-1 promotes the angiogenesis of human umbilical vein endothelial cells and accelerates the wound healing process in diabetic rats	Journal of Ethnopharmacology	https://doi.org/10.1016/j.jep.2014.04.038	Arnebin-1	Pro-angiogenic	Plant
131	Zeng	2015	Arnebin-1 promotes angiogenesis by inducing eNOS, VEGF and HIF-1α expression through the PI3K-dependent pathway	International Journal of Molecular Medicine	https://doi.org/10.3892/ijmm.2015.2292	Arnebin-1	Pro-angiogenic	Plant
132	Zhao	2017	Wound healing effect of an Astragalus membranaceus polysaccharide and its mechanism	Molecular Medicine Reports	https://doi.org/10.3892/mmr.2017.6488	Astragalus membranaceus polysaccharide	Anti‑inflammatory	Plant
133	Zhao	2021	Green Tea Derivative Driven Smart Hydrogels with Desired Functions for Chronic Diabetic Wound Treatment	Advanced Functional Materials	https://doi.org/10.1002/adfm.202009442	epigallocatechin-3-gallate	Antioxidant, Antibacterial	Plant
134	Zhao	2021	Bletilla striata Polysaccharide Promotes Diabetic Wound Healing Through Inhibition of the NLRP3 Inflammasome	Frontiers in Pharmacology	https://doi.org/10.3389/fphar.2021.659215	Bletilla striata Polysaccharide	Anti-inflammatory, Pro-angiogenic	Plant
135	Zhi	2021	Panax Notoginseng Saponins suppresses TRPM7 via the PI3K/AKT pathway to inhibit hypertrophic scar formation in vitro	Burns	https://doi.org/10.1016/j.burns.2020.10.003	Saponin	Anti-apoptosis, Anti-fibrosis	Plant
136	Zhou	2014	Research on a novel poly (vinyl alcohol)/lysine/vanillin wound dressing: Biocompatibility, bioactivity and antimicrobial activity.	Burns	https://doi.org/10.1016/j.burns.2014.04.005	Lysine, Vanillin	Antibacterial	Animal, Plant
137	Zhou	2021	Resveratrol accelerates wound healing by attenuating oxidative stress-induced impairment of cell proliferation and migration	Burns	https://doi.org/10.1016/j.burns.2020.10.016	Resveratrol	Antioxidant	Plant

## Sheet: Sheet2
Bioactivity	No. publication	Plant	Animal
Anti-inflammation	74	67	7
Anti-oxidant	63	58	5
Anti-bacteria	28	24	4
Collagen synthesis	19	17	2
Anti-microbial	17	12	5
Pro-angiogenesis	16	13	3
Anti-cancer	13	13	0
Anti-fungal	11	10	1
Anti-viral	9	7	2
Anti-diabetic	6	6	0
Anti-tumor	6	6	0
Analgesic	5	5	0
Anti-allergic	5	5	0
Anti-spasmodic	5	5	0
Immunomodulatory	5	3	2
Proliferation	5	4	1
Anti-aging	4	4	0
Neuroprotective	4	4	0
Anti-rheumatic	3	3	0
Antiseptic	3	3	0
Fibroblast proliferation	3	2	1
Hemostatic	3	1	2
Anti-apoptosis	2	2	0
Anti-clastogenic	2	2	0
Anti-coagulant	2	2	0
Anti-collagenase	2	2	0
Anti-depressant	2	2	0
Anti-fibrosis	2	2	0
Anti-glycation	2	2	0
Anti-hyaluronidase	2	2	0
Anti-hyperlipidemic	2	2	0
Anti-phlogistic	2	2	0
Anti-proliferative	2	2	0
Anti-thrombotic	2	2	0
Anti-ulcer	2	2	0
Anti-allergenic	1	1	0
Anti-arthritic	1	1	0
Anti‐atherosclerotic	1	1	0
Anti-cholinesterase	1	1	0
Anti-diarrheal	1	1	0
Anti-hepatotoxic	1	1	0
Anti-hypertensive	1	1	0
Anti-infection	1	1	0
Anti-mutagenic	1	1	0
Anti-nociceptive	1	1	1
Anti-protozoal	1	1	0
Anti-pyretic	1	1	0
Chemopreventive	1	1	0
Cholagogic	1	1	0
Choleretic	1	1	0
Cholesterol inhibition	1	1	0
Hepatoprotective	1	1	0
Inducing migration of fibroblasts	1	1	0
Moisturizing	1	1	0
Serum lipid lowering activity	1	1	0
Vasodilatory	1	1	0
Vasoprotective	1	1	0
Anti-ﬁbrotic	1	1	0
Anti-hyperglycaemic	1	1	0
Anti-photoaging	1	1	0
Anti-radical	1	1	0
Debridement	1	1	0
Inducing growth factor	1	1	0
ROS scavenger	1	1	0
Transcription factor inhibition	1	1	0
Vascular endothelial cell (EC) proliferation	1	1	0
Transcription factor inhibition
Vascular endothelial cell (EC) proliferation
